# Supplementary material for: Extracellular Vesicle MicroRNA That Are Involved in β-Thalassemia Complications
Source: Int J Mol Sci. 2021 Sep 9;22(18):9760. doi: 10.3390/ijms22189760 (PMC8465435; doi:10.3390/ijms22189760)
Supplement: Supplementary file 1 [file ijms-22-09760-s001.zip]

Archive with 1 entries (1 files):
- ijms-1342315-supplementary.pdf
